# Supplementary material for: Chronic Arsenic Exposure Upregulates the Expression of Basal Transcriptional Factors and Increases Invasiveness of the Non-Muscle Invasive Papillary Bladder Cancer Line RT4
Source: Int J Mol Sci. 2022 Oct 14;23(20):12313. doi: 10.3390/ijms232012313 (PMC9604142; doi:10.3390/ijms232012313)
Supplement: Supplementary file 1 [file ijms-23-12313-s001.zip]

Archive with 1 entries (1 files):
- ijms-1960494-supplementary.pdf
